# Supplementary material for: Dual Modification of Sago Starch via Heat Moisture Treatment and Octenyl Succinylation to Improve Starch Hydrophobicity
Source: Polymers (Basel). 2022 Mar 8;14(6):1086. doi: 10.3390/polym14061086 (PMC8955598; doi:10.3390/polym14061086)
Supplement: Supplementary file 1 [file polymers-14-01086-s001.zip]

Archive with 1 entries (1 files):
- polymers-1603062-supplementary.pdf
